# Supplementary material for: Selective Dye Adsorption and Antimicrobial Performance of Cellulose–Chitosan Hydrogels and Aerogels: Role of Supramolecular Organization
Source: Polymers (Basel). 2026 Jul 2;18(13):1649. doi: 10.3390/polym18131649 (PMC13364130; doi:10.3390/polym18131649)
Supplement: Supplementary file 1 [file polymers-18-01649-s001.zip]

Archive with 1 entries (1 files):
- polymers-4391257-supplementary.pdf
